# Supplementary material for: Introducing a Smart Toy in Eating Disorder Treatment: A Pilot Study
Source: Nutrients. 2024 Feb 6;16(4):467. doi: 10.3390/nu16040467 (PMC10891985; doi:10.3390/nu16040467)
Supplement: Supplementary file 1 [file nutrients-16-00467-s001.zip]

Archive with 1 entries (1 files):
- Diary Template S1. 10-day diary template for documenting interactions with Purrble.pdf
